# Supplementary material for: First record of the thread-legged assassin bug Myiophanes greeni Distant, 1903 (Heteroptera: Reduviidae: Emesinae) from India
Source: Biodivers Data J. 2016 Mar 10;(4):e7949. doi: 10.3897/BDJ.4.e7949 (PMC4822078; doi:10.3897/BDJ.4.e7949)
Supplement: XML Treatment for Myiophanes (Myiophanes) greeni [file BDJ.4.e7949-treatment1.xml]

<!DOCTYPE tp:taxon-treatment
  PUBLIC "-//TaxonX//DTD Taxonomic Treatment Publishing DTD v0 20100105//EN" "tax-treatment-NSO.dtd">
<tp:taxon-treatment xmlns:tp="http://www.plazi.org/taxpub"><tp:treatment-meta><mixed-citation publication-type="journal"><person-group><name><surname>Kulkarni</surname><given-names>Siddharth</given-names></name><name><surname>Ghate</surname><given-names>Hemant</given-names></name></person-group><article-title>First record of the thread-legged assassin bug <italic><tp:taxon-name><tp:taxon-name-part taxon-name-part-type="genus">Myiophanes</tp:taxon-name-part> <tp:taxon-name-part taxon-name-part-type="species">greeni</tp:taxon-name-part></tp:taxon-name></italic> Distant, 1903 (<tp:taxon-name><tp:taxon-name-part taxon-name-part-type="suborder">Heteroptera</tp:taxon-name-part></tp:taxon-name>: <tp:taxon-name><tp:taxon-name-part taxon-name-part-type="family">Reduviidae</tp:taxon-name-part></tp:taxon-name>: <tp:taxon-name><tp:taxon-name-part taxon-name-part-type="subfamily">Emesinae</tp:taxon-name-part></tp:taxon-name>) from India</article-title><source>Biodivers Data J</source><day>10</day><month>3</month><year>2016</year><volume>2016</volume><issue>4</issue><pub-id pub-id-type="doi">10.3897/BDJ.4.e7949</pub-id></mixed-citation></tp:treatment-meta><tp:nomenclature><tp:taxon-name><tp:taxon-name-part taxon-name-part-type="genus">Myiophanes</tp:taxon-name-part> (<tp:taxon-name-part taxon-name-part-type="subgenus">Myiophanes</tp:taxon-name-part>) <tp:taxon-name-part taxon-name-part-type="species">greeni</tp:taxon-name-part></tp:taxon-name><tp:taxon-authority>Distant, 1903</tp:taxon-authority></tp:nomenclature><tp:treatment-sec sec-type="materials"><title>Materials</title><list list-type="alpha-lower" list-content="occurrences"><list-item><p><bold>Type status:</bold> <named-content xmlns:xlink="http://www.w3.org/1999/xlink" content-type="dwc:typeStatus" xlink:type="simple">Other material</named-content>. <bold>Occurrence:</bold> catalogNumber: <named-content xmlns:xlink="http://www.w3.org/1999/xlink" content-type="dwc:catalogNumber" xlink:type="simple">Insects</named-content>; recordedBy: <named-content xmlns:xlink="http://www.w3.org/1999/xlink" content-type="dwc:recordedBy" xlink:type="simple">Siddharth Kulkarni</named-content>; individualCount: <named-content xmlns:xlink="http://www.w3.org/1999/xlink" content-type="dwc:individualCount" xlink:type="simple">1</named-content>; sex: <named-content xmlns:xlink="http://www.w3.org/1999/xlink" content-type="dwc:sex" xlink:type="simple">male</named-content>; lifeStage: <named-content xmlns:xlink="http://www.w3.org/1999/xlink" content-type="dwc:lifeStage" xlink:type="simple">adult</named-content>; <bold>Taxon:</bold> scientificName: <named-content xmlns:xlink="http://www.w3.org/1999/xlink" content-type="dwc:scientificName" xlink:type="simple"><italic><tp:taxon-name><tp:taxon-name-part taxon-name-part-type="genus">Myiophanes</tp:taxon-name-part> <tp:taxon-name-part taxon-name-part-type="species">greeni</tp:taxon-name-part></tp:taxon-name></italic></named-content>; kingdom: <named-content xmlns:xlink="http://www.w3.org/1999/xlink" content-type="dwc:kingdom" xlink:type="simple"><tp:taxon-name><tp:taxon-name-part taxon-name-part-type="kingdom">Animalia</tp:taxon-name-part></tp:taxon-name></named-content>; phylum: <named-content xmlns:xlink="http://www.w3.org/1999/xlink" content-type="dwc:phylum" xlink:type="simple"><tp:taxon-name><tp:taxon-name-part taxon-name-part-type="phylum">Arthropoda</tp:taxon-name-part></tp:taxon-name></named-content>; class: <named-content xmlns:xlink="http://www.w3.org/1999/xlink" content-type="dwc:class" xlink:type="simple"><tp:taxon-name><tp:taxon-name-part taxon-name-part-type="class">Insecta</tp:taxon-name-part></tp:taxon-name></named-content>; family: <named-content xmlns:xlink="http://www.w3.org/1999/xlink" content-type="dwc:family" xlink:type="simple"><tp:taxon-name><tp:taxon-name-part taxon-name-part-type="family">Reduviidae</tp:taxon-name-part></tp:taxon-name></named-content>; genus: <named-content xmlns:xlink="http://www.w3.org/1999/xlink" content-type="dwc:genus" xlink:type="simple"><tp:taxon-name><tp:taxon-name-part taxon-name-part-type="genus">Myiophanes</tp:taxon-name-part></tp:taxon-name></named-content>; subgenus: <named-content xmlns:xlink="http://www.w3.org/1999/xlink" content-type="dwc:subgenus" xlink:type="simple"><tp:taxon-name><tp:taxon-name-part taxon-name-part-type="subgenus">Myiophanes</tp:taxon-name-part></tp:taxon-name></named-content>; taxonRank: <named-content xmlns:xlink="http://www.w3.org/1999/xlink" content-type="dwc:taxonRank" xlink:type="simple">species</named-content>; scientificNameAuthorship: <named-content xmlns:xlink="http://www.w3.org/1999/xlink" content-type="dwc:scientificNameAuthorship" xlink:type="simple">Distant</named-content>; <bold>Location:</bold> country: <named-content xmlns:xlink="http://www.w3.org/1999/xlink" content-type="dwc:country" xlink:type="simple">India</named-content>; stateProvince: <named-content xmlns:xlink="http://www.w3.org/1999/xlink" content-type="dwc:stateProvince" xlink:type="simple">Maharashtra</named-content>; municipality: <named-content xmlns:xlink="http://www.w3.org/1999/xlink" content-type="dwc:municipality" xlink:type="simple">Satara</named-content>; locality: <named-content xmlns:xlink="http://www.w3.org/1999/xlink" content-type="dwc:locality" xlink:type="simple">Cave near Sajjangad road</named-content>; decimalLatitude: <named-content xmlns:xlink="http://www.w3.org/1999/xlink" content-type="dwc:decimalLatitude" xlink:type="simple">17.618</named-content>; decimalLongitude: <named-content xmlns:xlink="http://www.w3.org/1999/xlink" content-type="dwc:decimalLongitude" xlink:type="simple">73.881</named-content>; <bold>Identification:</bold> identifiedBy: <named-content xmlns:xlink="http://www.w3.org/1999/xlink" content-type="dwc:identifiedBy" xlink:type="simple">Hemant Ghate</named-content>; dateIdentified: <named-content xmlns:xlink="http://www.w3.org/1999/xlink" content-type="dwc:dateIdentified" xlink:type="simple">2015</named-content>; <bold>Event:</bold> samplingProtocol: <named-content xmlns:xlink="http://www.w3.org/1999/xlink" content-type="dwc:samplingProtocol" xlink:type="simple">visual searching</named-content>; eventDate: <named-content xmlns:xlink="http://www.w3.org/1999/xlink" content-type="dwc:eventDate" xlink:type="simple">10/18/2015</named-content>; <bold>Record Level:</bold> language: <named-content xmlns:xlink="http://www.w3.org/1999/xlink" content-type="dwc:language" xlink:type="simple">en</named-content>; institutionID: <named-content xmlns:xlink="http://www.w3.org/1999/xlink" content-type="dwc:institutionID" xlink:type="simple">Zoology Department, Modern College, Shivajinagar, Pune</named-content>; collectionCode: <named-content xmlns:xlink="http://www.w3.org/1999/xlink" content-type="dwc:collectionCode" xlink:type="simple">Insects</named-content>; basisOfRecord: <named-content xmlns:xlink="http://www.w3.org/1999/xlink" content-type="dwc:basisOfRecord" xlink:type="simple">PreservedSpecimen</named-content></p></list-item></list></tp:treatment-sec><tp:treatment-sec sec-type="Description"><title>Description</title><p>
            <bold>General coloration</bold>
          </p><p>With contrasting pattern of dark to pale brown patches and with creamy white areas. Femoro-tibial junction of mid and hind legs, base and distal part of meso- and meta-coxae and a spot on pterostigma (= distal, thickened portion of Sc+R vein) also creamy white. Most of anterior part of anterior lobe of pronotum creamy white, the white coloration of anterior lobe of pronotum extends backward on posterior lobe as a fine pointed stripe on either side of mid-line. Entire pro-sternum creamy white; mesosternum dark brown on disc, on either side of which is a fuscous band bordered with dark brown line beyond which there is another pale band followed by a brown band; metasternum mostly dark brown (Fig. <xref ref-type="fig" rid="F2846267">1</xref>). Entire body and legs pilose.</p><p> <bold>Morphology</bold></p><p>Head: Dark brown; oblong oval; eyes black, large, protuberant, occupying large part of lateral area; anterior and posterior ocular part almost subequal in length; dorsal surface slightly convex with a deep interocular groove which is paler in colour, than adjacent areas; ventral surface flatter than dorsal side, mostly brown except for pale stripe of either side of mid‐line along eye; neck region also with a pale white patch ventrally close to prosternum (Fig. <xref ref-type="fig" rid="F2846497">2</xref>​). Antennal tubercles projecting anteriorly in front of eyes. Clypeus prominent, projecting in front, medially dark brown, laterally pale creamy. Mandibular plates laterally dark brown, with a thin stripe of pale cream adjacent to clypeus. Labium with three visible segments (first visible segment representing morphological segment II); segment II thickened, pale at base and apex, dark brown dorsally and pale brown ventrally; segment III less thick, also dark brown dorsally and pale brown ventrally, apex creamy white; segment IV somewhat curved, longer than segment III, tip reaching between fore-coxae. Entire head covered with numerous dark brown setae.</p><p>Antenna brown, segment IV creamy white; with segment I longest, segment II slightly shorter than I,segment III shortest; segment IV long but shorter than I and II; setose, some setae dark brown, otherstranslucent. Prothorax: Pronotum gradually narrowed and then considerably broadened in dorsal view, this constriction marks boundary between anterior (funnel-shaped) and posterior (sub-triangular) lobes. Posterior lobe sloping, its dorsal outline enclosing an angle of about 140 degrees with that of anterior lobein lateral view; dorsal outline of anterior lobe slightly convex, almost flat on middle part of disc, posteriorlobe also more or less flat on disc, but slightly convex at base in lateral view (Fig. <xref ref-type="fig" rid="F2846479">3</xref><xref ref-type="fig" rid="F2846485">b</xref>​). Humeral angles notprominent. Maximum width of posterior lobe is at base and is slightly more than two times the width atanterior margin. Anterior margin slightly concave behind head. Anterior angles sub-prominent, bluntlytriangular and dark brown. Pronotum extends somewhat downwards laterally to conceal fore coxae whichopen forward but are seen through due to translucent coloration.</p><p>Pronotum with most part of anterior lobe creamy white dorsally with two broad lateral stripes and amedian thin stripe in posterior half of anterior lobe brownish; a white stripe on anterior lobe extendsbackward to posterior lobe, one on either side of midline, slightly obliquely and gradually narrowing alonglength ending in a fine tip, just where posterior lobe flattens dorsally. Similarly, a median brown band(with a central thin white line) starting from anterior third of anterior lobe and gradually broadenedanteriorly, meets brown part of posterior lobe. Entire dorsal surface as well as prosternum covered withsparse but very long brown setae. Scutellum triangular, dark brown (Fig. <xref ref-type="fig" rid="F2846479">3</xref>​).</p><p>Hemelytra and wings as described for the genus by Wygodzinsky (1966). Venations as in (Fig. <xref ref-type="fig" rid="F2846267">1</xref>). Abdomen slightly narrow at base, then broadened, rest of sides of abdomen parallel but again narrowed near apex,with an alternating pattern of brown and pale white annuli (Fig. <xref ref-type="fig" rid="F2846477">4</xref>). Abdominal segments darker ventrallythan dorsally. Boundaries of tergites not clearly marked from dorsal side, first two brownish patches verypale, third, fourth, fifth darker. Connexivum very narrow, raised upward.</p><p>Pygophore dorsally colourless (Fig. <xref ref-type="fig" rid="F2846507">5</xref><xref ref-type="fig" rid="F2846512">a</xref>​). Tips of parameres and ventromedian, upwardly directed, posteriorspiniform process of pygophore dark brown (Fig. <xref ref-type="fig" rid="F2846507">5</xref><xref ref-type="fig" rid="F2846513">b</xref>).</p><p>Fore legs long, coxae eight times longer than broad, with two broad dark brown to black annuli, one at baseand one beyond middle. Trochanter creamy white. Fore femur almost twelve times as long as broad,creamy white, with three dark brown annuli (one at base, second in middle and third beyond middle) (Fig. <xref ref-type="fig" rid="F2846497">2</xref><xref ref-type="fig" rid="F2846502">a</xref>​).</p><p>Femur with two rows of spines underneath, one external (posteroventral), one internal (anteroventral);with several relatively long spines with broad white basal half and dark black spiny distal half and manysimilar but smaller and thinner spines; internal row of spines starts slightly distally from base (Fig. <xref ref-type="fig" rid="F2848636">6</xref>).Tibia long but slightly shorter than femora, creamy white at base and brownish to fuscous at most of itslength, distal tip slightly swollen, underside with many spiniform setae with short broad base and long blackspiny projections. Tarsus pale creamy, its three segments more or less sub‐equal in length. Claws partly pale brown (Fig. <xref ref-type="fig" rid="F2849446">7</xref>).</p><p>Mid and hind legs mostly pale brown; coxae shining white with lateral and ventral brown patches; femorotibialjunctions creamy white; femora slightly dark brown before their apical white annuli, tibiae slightlydark brown distad to basal white annuli, rest pale brown. Hind legs much longer than mid legs. Tibiaeextremely long. Tarsus very small and pale in all legs. Claws dark brown. All legs longly pilose.Aedeagus as shown in Fig. <xref ref-type="fig" rid="F2851784">8</xref>​.  Parameres symmetrical, curved, sickle-shaped, with sparse, long setae, apex beak-like (Fig. <xref ref-type="fig" rid="F2851799">9</xref>).</p></tp:treatment-sec><tp:treatment-sec sec-type="Distribution"><title>Distribution</title><p>Sri Lanka (<xref ref-type="bibr" rid="B2736762">Wygodzinsky 1966</xref>; <xref ref-type="bibr" rid="B2736772">Rédei 2005</xref>) and India (present new record)</p></tp:treatment-sec><tp:treatment-sec><!--Section generated to contain objects referenced in tp:taxon-treatment.--><fig id="F2846267" position="float" orientation="portrait"><label>Figure 1.</label><caption><p><italic><tp:taxon-name><tp:taxon-name-part taxon-name-part-type="genus">Myiophanes</tp:taxon-name-part> <tp:taxon-name-part taxon-name-part-type="species">greeni</tp:taxon-name-part></tp:taxon-name></italic>, fresh male, lateral view.</p></caption><graphic xmlns:xlink="http://www.w3.org/1999/xlink" xlink:href="biodiversity_data_journal-4-e7949-g001.jpg" position="float" id="oo_74559.jpg" orientation="portrait" xlink:type="simple"/></fig><fig-group id="F2846497" position="float" orientation="portrait"><caption><p>
          <italic><tp:taxon-name><tp:taxon-name-part taxon-name-part-type="genus">Myiophanes</tp:taxon-name-part> <tp:taxon-name-part taxon-name-part-type="species">greeni</tp:taxon-name-part></tp:taxon-name></italic>
        </p></caption><fig id="F2846502" position="float" orientation="portrait"><label>Figure 2a.</label><caption><p>Foreleg, lateral view.</p></caption><graphic xmlns:xlink="http://www.w3.org/1999/xlink" xlink:href="biodiversity_data_journal-4-e7949-g002_a.jpg" xlink:type="simple" position="float" orientation="portrait" id="oo_74608.jpg"/></fig><fig id="F2846503" position="float" orientation="portrait"><label>Figure 2b.</label><caption><p>Head, lateral view.</p></caption><graphic xmlns:xlink="http://www.w3.org/1999/xlink" xlink:href="biodiversity_data_journal-4-e7949-g002_b.jpg" xlink:type="simple" position="float" orientation="portrait" id="oo_74612.jpg"/></fig></fig-group><fig-group id="F2846479" position="float" orientation="portrait"><caption><p>
          <italic><tp:taxon-name><tp:taxon-name-part taxon-name-part-type="genus">Myiophanes</tp:taxon-name-part> <tp:taxon-name-part taxon-name-part-type="species">greeni</tp:taxon-name-part></tp:taxon-name></italic>
        </p></caption><fig id="F2846484" position="float" orientation="portrait"><label>Figure 3a.</label><caption><p>Prothorax, dorsal view.</p></caption><graphic xmlns:xlink="http://www.w3.org/1999/xlink" xlink:href="biodiversity_data_journal-4-e7949-g003_a.jpg" xlink:type="simple" position="float" orientation="portrait" id="oo_74601.jpg"/></fig><fig id="F2846485" position="float" orientation="portrait"><label>Figure 3b.</label><caption><p>Prothorax, lateral view.</p></caption><graphic xmlns:xlink="http://www.w3.org/1999/xlink" xlink:href="biodiversity_data_journal-4-e7949-g003_b.jpg" xlink:type="simple" position="float" orientation="portrait" id="oo_74592.jpg"/></fig></fig-group><fig id="F2846485" position="float" orientation="portrait"><label>Figure 3b.</label><caption><p>Prothorax, lateral view.</p></caption><graphic xmlns:xlink="http://www.w3.org/1999/xlink" xlink:href="biodiversity_data_journal-4-e7949-g003_b.jpg" xlink:type="simple" position="float" orientation="portrait" id="oo_74592.jpg"/></fig><fig id="F2846477" position="float" orientation="portrait"><label>Figure 4.</label><caption><p><italic><tp:taxon-name><tp:taxon-name-part taxon-name-part-type="genus">Myiophanes</tp:taxon-name-part> <tp:taxon-name-part taxon-name-part-type="species">greeni</tp:taxon-name-part></tp:taxon-name></italic>, abdomen, lateral view.</p></caption><graphic xmlns:xlink="http://www.w3.org/1999/xlink" xlink:href="biodiversity_data_journal-4-e7949-g004.jpg" position="float" id="oo_74582.jpg" orientation="portrait" xlink:type="simple"/></fig><fig-group id="F2846507" position="float" orientation="portrait"><caption><p>
          <italic><tp:taxon-name><tp:taxon-name-part taxon-name-part-type="genus">Myiophanes</tp:taxon-name-part> <tp:taxon-name-part taxon-name-part-type="species">greeni</tp:taxon-name-part></tp:taxon-name></italic>
        </p></caption><fig id="F2846512" position="float" orientation="portrait"><label>Figure 5a.</label><caption><p>Pygophore, dorsal view.</p></caption><graphic xmlns:xlink="http://www.w3.org/1999/xlink" xlink:href="biodiversity_data_journal-4-e7949-g005_a.jpg" xlink:type="simple" position="float" orientation="portrait" id="oo_74614.jpg"/></fig><fig id="F2846513" position="float" orientation="portrait"><label>Figure 5b.</label><caption><p>Pygophore, lateral view.</p></caption><graphic xmlns:xlink="http://www.w3.org/1999/xlink" xlink:href="biodiversity_data_journal-4-e7949-g005_b.jpg" xlink:type="simple" position="float" orientation="portrait" id="oo_74613.jpg"/></fig></fig-group><fig id="F2846512" position="float" orientation="portrait"><label>Figure 5a.</label><caption><p>Pygophore, dorsal view.</p></caption><graphic xmlns:xlink="http://www.w3.org/1999/xlink" xlink:href="biodiversity_data_journal-4-e7949-g005_a.jpg" xlink:type="simple" position="float" orientation="portrait" id="oo_74614.jpg"/></fig><fig id="F2846513" position="float" orientation="portrait"><label>Figure 5b.</label><caption><p>Pygophore, lateral view.</p></caption><graphic xmlns:xlink="http://www.w3.org/1999/xlink" xlink:href="biodiversity_data_journal-4-e7949-g005_b.jpg" xlink:type="simple" position="float" orientation="portrait" id="oo_74613.jpg"/></fig><fig id="F2846502" position="float" orientation="portrait"><label>Figure 2a.</label><caption><p>Foreleg, lateral view.</p></caption><graphic xmlns:xlink="http://www.w3.org/1999/xlink" xlink:href="biodiversity_data_journal-4-e7949-g002_a.jpg" xlink:type="simple" position="float" orientation="portrait" id="oo_74608.jpg"/></fig><fig id="F2848636" position="float" orientation="portrait"><label>Figure 6.</label><caption><p><italic><tp:taxon-name><tp:taxon-name-part taxon-name-part-type="genus">Myiophanes</tp:taxon-name-part> <tp:taxon-name-part taxon-name-part-type="species">greeni</tp:taxon-name-part></tp:taxon-name></italic>,internal (anterior) view of fore femur.</p></caption><graphic xmlns:xlink="http://www.w3.org/1999/xlink" xlink:href="biodiversity_data_journal-4-e7949-g006.jpg" position="float" id="oo_74615.jpg" orientation="portrait" xlink:type="simple"/></fig><fig-group id="F2849446" position="float" orientation="portrait"><caption><p>
          <italic><tp:taxon-name><tp:taxon-name-part taxon-name-part-type="genus">Myiophanes</tp:taxon-name-part> <tp:taxon-name-part taxon-name-part-type="species">greeni</tp:taxon-name-part></tp:taxon-name></italic>
        </p></caption><fig id="F2849515" position="float" orientation="portrait"><label>Figure 7a.</label><caption><p>Part of fore femur, tibia and tarsus.</p></caption><graphic xmlns:xlink="http://www.w3.org/1999/xlink" xlink:href="biodiversity_data_journal-4-e7949-g007_a.jpg" xlink:type="simple" position="float" orientation="portrait" id="oo_74616.jpg"/></fig><fig id="F2849516" position="float" orientation="portrait"><label>Figure 7b.</label><caption><p>Spiniform processes of tibia.</p></caption><graphic xmlns:xlink="http://www.w3.org/1999/xlink" xlink:href="biodiversity_data_journal-4-e7949-g007_b.jpg" xlink:type="simple" position="float" orientation="portrait" id="oo_74617.jpg"/></fig></fig-group><fig-group id="F2851784" position="float" orientation="portrait"><caption><p>
          <italic><tp:taxon-name><tp:taxon-name-part taxon-name-part-type="genus">Myiophanes</tp:taxon-name-part> <tp:taxon-name-part taxon-name-part-type="species">greeni</tp:taxon-name-part></tp:taxon-name></italic>
        </p></caption><fig id="F2851789" position="float" orientation="portrait"><label>Figure 8a.</label><caption><p>Aedeagus (endosoma in repose, not everted), dorsal view.</p></caption><graphic xmlns:xlink="http://www.w3.org/1999/xlink" xlink:href="biodiversity_data_journal-4-e7949-g008_a.jpg" xlink:type="simple" position="float" orientation="portrait" id="oo_74620.jpg"/></fig><fig id="F2851790" position="float" orientation="portrait"><label>Figure 8b.</label><caption><p>Aedeagus (endosoma in repose, not everted), ventral view.</p></caption><graphic xmlns:xlink="http://www.w3.org/1999/xlink" xlink:href="biodiversity_data_journal-4-e7949-g008_b.jpg" xlink:type="simple" position="float" orientation="portrait" id="oo_74621.jpg"/></fig></fig-group><fig id="F2851799" position="float" orientation="portrait"><label>Figure 9.</label><caption><p><italic><tp:taxon-name><tp:taxon-name-part taxon-name-part-type="genus">Myiophanes</tp:taxon-name-part> <tp:taxon-name-part taxon-name-part-type="species">greeni</tp:taxon-name-part></tp:taxon-name></italic>, paramere in lateral view.</p></caption><graphic xmlns:xlink="http://www.w3.org/1999/xlink" xlink:href="biodiversity_data_journal-4-e7949-g009.jpg" position="float" id="oo_74622.jpg" orientation="portrait" xlink:type="simple"/></fig></tp:treatment-sec><ref-list><ref id="B2736762"><element-citation xmlns:xlink="http://www.w3.org/1999/xlink" publication-type="article" xlink:type="simple"><person-group person-group-type="author"><name name-style="western"><surname>Wygodzinsky</surname><given-names>P.</given-names></name></person-group><year>1966</year><article-title>A monograph of the <tp:taxon-name><tp:taxon-name-part taxon-name-part-type="subfamily">Emesinae</tp:taxon-name-part></tp:taxon-name> (<tp:taxon-name><tp:taxon-name-part taxon-name-part-type="family">Reduviidae</tp:taxon-name-part></tp:taxon-name>, <tp:taxon-name><tp:taxon-name-part taxon-name-part-type="order">Hemiptera</tp:taxon-name-part></tp:taxon-name>)</article-title><source>Bulletin of the American Museum of Natural History</source><volume>133</volume><fpage>1</fpage><lpage>614</lpage></element-citation></ref><ref id="B2736772"><element-citation xmlns:xlink="http://www.w3.org/1999/xlink" publication-type="article" xlink:type="simple"><person-group person-group-type="author"><name name-style="western"><surname>Rédei</surname><given-names>D.</given-names></name></person-group><year>2005</year><article-title>New and little-known thread-legged assassin bugs from Central and South Asia (<tp:taxon-name><tp:taxon-name-part taxon-name-part-type="suborder">Heteroptera</tp:taxon-name-part></tp:taxon-name>: <tp:taxon-name><tp:taxon-name-part taxon-name-part-type="family">Reduviidae</tp:taxon-name-part></tp:taxon-name>: <tp:taxon-name><tp:taxon-name-part taxon-name-part-type="subfamily">Emesinae</tp:taxon-name-part></tp:taxon-name>)</article-title><source>Folia Entomologica Hungarica</source><volume>66</volume><fpage>23</fpage><lpage>33</lpage></element-citation></ref></ref-list></tp:taxon-treatment>
